# Supplementary material for: A Novel Zn2-Cys6 Transcription Factor AtrR Plays a Key Role in an Azole Resistance Mechanism of Aspergillus fumigatus by Co-regulating cyp51A and cdr1B Expressions
Source: PLoS Pathog. 2017 Jan 4;13(1):e1006096. doi: 10.1371/journal.ppat.1006096 (PMC5215518; doi:10.1371/journal.ppat.1006096)
Supplement: S1 Table — (XLSX) [file ppat.1006096.s006.xlsx]

## Sheet: AtrR
	Table S1, AtrR-dependent genes found in transcriptome analysis
			RPKM				Expression ratio
		ID *1	Af293	DatrR	DsrbA		ΔatrR/Af293	ΔsrbA/Af293	Gene name	Annotation	CGG(Nx)CCG motif, (4<x<25) *2
	UP in ΔatrR
		Afu1g03800	13.8328	83.1077	205.335		6.008	14.844		C6 transcription factor, putative	-812(N21), -797(N6, 19)
		Afu2g05060	474.652	4255.61	6685.02		8.96575	14.084	aoxA	alternative oxidase AlxA, putative	-948(N7), -933(N14), -831(N11, 18), -716(N6)
		Afu3g03280	46.7213	324.743	542.194		6.95063	11.6048		FAD binding monooxygenase, putative
		Afu3g13010	52.5233	390.82	567.227		7.44088	10.7995		Zn-dependent hydrolase/oxidoreductase family protein, putative	-628(N6), -588(N7), -511(N12, 23), -500(N12, 20), -231(N20), -180(N12)
		Afu4g09450	23.9998	97.0213	171.087		4.04259	7.12868		hypothetical protein	-880(N14), -867(N16), -725(N20)
		Afu4g14380	203.159	1313.33	1894.02		6.46456	9.32285		hypothetical protein	-614(N23), -450(N17), -438(N22), -429(N13), -346(N24), -249(N13)
		Afu5g06070	11.9053	65.8955	108.161		5.53497	9.08511	mdr1	ABC multidrug transporter Mdr1	-914(N17), -590(N12), -521(N21), -125(N13)
		Afu6g00660	10.7811	90.0726	0		8.35468	0		FAD binding domain protein
		Afu6g00680	12.0013	267.211	0		22.2652	0		conserved hypothetical protein	-721(N16), -582(N22), -236(N10)
		Afu6g00690	43.1845	1122.9	0		26.0024	0		conserved hypothetical protein	-864(N7), -781(N22), -754(N15), -746(N15), -597(N8), -333(N11), -319(N14)
		Afu7g00950	10.3027	60.4577	77.6994		5.86817	7.54169		MFS monosaccharide transporter, putative	-237(N19), -234(N16), -230(N12)
		Afu8g01860	30.6136	162.962	218.797		5.32321	7.14707		hypothetical protein	-845(N18)
		Afu8g06430	26.1711	175.242	27.5406		6.69603	1.05233		conserved hypothetical protein	-402(N18)
	DOWN in ΔatrR
		Afu1g03150	25.4985	1.12122	2.54206		0.043972	0.0996943	erg24A	c-14 sterol reductase	-812(N24), -258(N21), -248(N11), -128(N10)
		Afu1g06670	11.876	2.75611	9.02592		0.232074	0.760015		conserved hypothetical protein	-553(N11)
		Afu1g07240	53.6618	0	61.7928		0	1.15152		hypothetical protein	-835(N18), -813(N24)
		Afu1g10250	13.2048	0	5.95534		0	0.450998		hypothetical protein	-770(N17), -82(N15)
		Afu1g12210	24.981	4.7148	6.96798		0.188735	0.278931		NADH oxidase	-453(N20), -443(N10),-395(N13), -198(N16)
		Afu1g14330	38.714	7.5632	64.45		0.195361	1.66477	cdr1B	ABC transporter, putative	-723(N5), -537(N21), -495(N20)
		Afu2g00320	116.794	0.416287	0.838947		0.00356428	0.00718313	erg3B	sterol delta 5,6-desaturase, putative	-866(N11), -753(N12, 15), -122(N11)
		Afu2g00330	10.5276	1.52699	0.615472		0.145046	0.0584627		beta-alanine synthase, putative	-919(N23), -834(N16), -576(N21), -497(N10), -58(N17)
		Afu2g02690	39.0859	0	59.229		0	1.51535	atrR	fungal specific transcription factor, putative	-959(N21), -850(N19), -843(N12), -716(N18), -542(N22)
		Afu2g03730	34.2623	8.13212	19.1202		0.237349	0.558053		Ctr copper transporter family protein	-937(N21)
		Afu2g10130	15.757	2.3508	33.1631		0.149191	2.10466		adhesin, putative	-395(N17), -295(N10)
		Afu2g17660	11.7422	1.53285	0.772291		0.130542	0.0657706		C4-dicarboxylate transporter/malic acid transport protein, putative	-182(N7), -150(N21)
		Afu3g00810	39.7062	1.23781	0		0.0311742	0	hyd1	cholestenol delta-isomerase, putative	-942(N15), -859(N15), -556(N6, 9, 12)-313(N23), -169(N8, 23)
		Afu3g00820	14.4881	0.336232	1.01642		0.0232074	0.0701553		conserved hypothetical protein	-412(N15), -383(N18), -370(N5, 14), -301(17)
		Afu3g01590	154.128	35.7213	44.2345		0.231764	0.286999		conserved hypothetical protein	-106(N11)
		Afu3g01910	11.1857	1.84447	16.4176		0.164895	1.46772		cellobiohydrolase, putative	-742(N20), -718(9), -435(N22), -255(N21), -136(N16), -128(N8)
		Afu3g07390	12.4368	2.99727	6.04042		0.241	0.48569		conserved hypothetical protein	-247(N11)
		Afu3g08150	12.7915	2.3574	14.6486		0.184294	1.14518		conserved hypothetical protein
		Afu3g10175	14.0312	2.66424	12.0808		0.189879	0.860996		hypothetical protein	-483(N24), -340(N23)
		Afu3g10680	16.1001	3.89888	19.3981		0.242165	1.20484		FAD binding domain protein	-953(N8), -808(N10), -746(N8), -703(N15), -559(N7), -428(N16)
		Afu3g12440	10.8012	2.25601	9.09311		0.208867	0.841863		hypothetical protein	-964(N21), -938(N12), -749(N19), -624(N13)
		Afu3g13290	12.3075	2.2682	22.8556		0.184294	1.85705		conserved hypothetical protein	-690(N16)
		Afu4g06890	261.38	14.9089	40.1524		0.0570391	0.153617	cyp51A	14-alpha sterol demethylase Cyp51A	-949(N10), -796(N18), -787(N9), -314(N17), -309(N12)
		Afu4g08960	385.191	86.7426	289.534		0.225193	0.751664		GPI anchored cell wall protein, putative
		Afu4g10120	92.2361	16.6563	33.7697		0.180583	0.366123	prtT	Transcriptional regulator of extracellular proteolytic activities	-764(N5), -396(N14), -363(N11, 21)
		Afu4g10890	16.5824	3.99636	13.4232		0.241	0.809484		hypothetical protein	-503(N10)
		Afu4g13540	59.9248	9.09304	15.3609		0.151741	0.256337		potassium uptake transporter, putative
		Afu4g13990	44.8525	9.75854	36.7108		0.21757	0.818478		conserved hypothetical protein	-762(N14)
		Afu5g00700	63.9507	6.93062	34.9183		0.108374	0.54602		hypothetical protein	-685(N9), -250(N15)
		Afu5g00720	136.624	23.5929	42.4528		0.172685	0.310727		GNAT family acetyltransferase, putative
		Afu5g01248	24.4826	0.752002	0.757759		0.0307157	0.0309509		conserved hypothetical protein	-702(N5), -505(N14)
		Afu5g10190	30.7233	7.52002	28.2897		0.244766	0.920788		conserved hypothetical protein	-457(N12)
		Afu5g14340	65.7037	12.1399	20.7426		0.184767	0.315699		oxidoreductase, short-chain dehydrogenase/reductase family, putative	-191(N21), -87(N10)
		Afu5g14740	91.5502	9.29532	6.69034		0.101533	0.0730784	fleA	fucose-specific lectin FleA	-494(N5), -387(N18)
		Afu5g14865	448.541	66.658	367.773		0.148611	0.819933		conserved hypothetical protein	-509(N18), -423(N15), -339(N5)
		Afu6g03450	20.0719	4.57349	14.2095		0.227855	0.70793		conserved hypothetical protein	-980(N22), -925(N9), -854(N9), -813(N15), -806(N8), -626(N10), -464(23), -405(N5), -380(N10, 24),-183(N10), -88(N24)
		Afu6g13480	14.5096	1.1656	15.2688		0.0803334	1.05233		hypothetical protein	-856(N17), -751(N5), -740(N21), -655(N13)
		Afu6g13740	39.3405	5.5395	78.1467		0.140809	1.98642		conserved hypothetical protein	-669(N17), -663(N11), -251(N5), -181(N12), -174(N5)
		Afu7g01240	34.2446	5.82802	18.1518		0.170188	0.530062		phytase, putative	-798(N10), -185(N20), -137(N13)
		Afu7g01490	149.664	23.4329	27.7505		0.156569	0.185418	ptr2	MFS peptide transporter Ptr2, putative	-953(N14), -947(N8), -858(N22), -847(N11), -818(N11), -529(N6), -245(N16)
		Afu7g04920	138.311	20.1124	16.5815		0.145414	0.119886		hypothetical protein
		Afu7g04930	26.7175	0.724728	2.19083		0.0271256	0.0819997	pr1	alkaline serine protease (PR1)/allergen F18-like
		Afu7g05010	14.6491	2.91401	5.13855		0.198921	0.350776		glyoxalase family protein	-885(N12), -862(N18), -372(N14)
		Afu7g06981	12.9614	1.504	2.52586		0.116037	0.194876		conserved hypothetical protein	-688(N17)
		Afu8g00190	62.423	14.9863	51.8469		0.240077	0.830574	ftmC	Putative cytochrome P450 with a role in fumitremorgin B synthesis	-1000(N6), -794(N18), -668(N9), -578(N23), -360(N10), -346(N10), -266(N17)
		Afu8g00230	160.997	39.2792	155.906		0.243976	0.968382	ftmF	phytanoyl-CoA dioxygenase family protein	-886(N6), -844(N6), -6002(N17)
		Afu8g00250	82.9267	17.9743	72.1181		0.216749	0.869661	ftmH	Putative prenyltransferase involved in fumitremorgin B biosynthesis	-963(N8), -212(N22)
		Afu8g00830	135.68	13.2127	23.8731		0.0973817	0.175952		conserved hypothetical protein	-888(N16), -848(N10), -844(N6)
		Afu8g01330	10.2153	0.59268	1.79165		0.0580186	0.175388		hypothetical protein	-288(N24)
		Afu8g02250	18.4737	2.41159	40.0959		0.130542	2.17043		conserved hypothetical protein	-931(N7), -673(N8), -503(N15), -500(N12)
		Afu8g02440	1345.09	84.4774	40.4688		0.0628042	0.0300863	erg25A	C-4 methyl sterol oxidase, putative	-934(N10), -902(N17), -896(N11), -617(N16), -602(N23), -341(N14), -310(N21), -117(N11)
		Afu8g06000	18.1548	4.29276	4.32562		0.236453	0.238263		FMN dependent dehydrogenase, putative
		Afu8g06010	36.7503	6.3966	8.80895		0.174056	0.239697		C6 transcription factor, putative
	*1 The genes that were also regulated in a similar fashion in DsrbA were indicated in bold.
	*2
