# Supplementary material for: A Novel Zn2-Cys6 Transcription Factor AtrR Plays a Key Role in an Azole Resistance Mechanism of Aspergillus fumigatus by Co-regulating cyp51A and cdr1B Expressions
Source: PLoS Pathog. 2017 Jan 4;13(1):e1006096. doi: 10.1371/journal.ppat.1006096 (PMC5215518; doi:10.1371/journal.ppat.1006096)
Supplement: S2 Table — (XLSX) [file ppat.1006096.s007.xlsx]

## Sheet: SrbA
	Table S2 SrbA-dependent genes found in transcriptome analysis
			RPKM				Expression ratio
		ID *1	Af293	DatrR	DsrbA		ΔatrR/Af293	ΔsrbA/Af293	Gene name	Annotation
	UP in ΔsrbA
		Afu1g01350	26.5281	35.8127	169.54		1.34999	6.39097		conserved hypothetical protein
		Afu1g02570	46.6228	93.5434	199.521		2.00639	4.27947		aspartyl-tRNA synthetase, cytoplasmic
		Afu1g03800	13.8328	83.1077	205.335		6.008	14.844		C6 transcription factor, putative
		Afu1g06740	14.8816	36.7813	60.0313		2.47159	4.03393		conserved hypothetical protein
		Afu2g00790	32.1858	63.9727	160.61		1.9876	4.99008		conserved hypothetical protein
		Afu2g05060	474.652	4255.61	6685.02		8.96575	14.084	aoxA	alternative oxidase AlxA, putative
		Afu2g12630	122.554	191.982	673.395		1.5665	5.49466	aspf13	allergenic cerato-platanin Asp F13
		Afu2g17300	14.0709	53.3366	95.4245		3.79055	6.78168		putative glutathione S-transferase
		Afu3g03280	46.7213	324.743	542.194		6.95063	11.6048		FAD binding monooxygenase, putative
		Afu3g05760	123.835	269.656	499.539		2.17755	4.03393		C6 transcription factor (Fcr1), putative
		Afu3g13010	52.5233	390.82	567.227		7.44088	10.7995		Zn-dependent hydrolase/oxidoreductase family protein, putative
		Afu3g14260	127.2	214.106	675.582		1.68322	5.31117		mismatched base pair and cruciform DNA recognition protein, putative
		Afu4g05900	140.103	276.984	646.298		1.97701	4.61304		conserved hypothetical protein
		Afu4g09450	23.9998	97.0213	171.087		4.04259	7.12868		hypothetical protein
		Afu4g14380	203.159	1313.33	1894.02		6.46456	9.32285		hypothetical protein
		Afu5g01030	50.2757	84.0075	523.14		1.67094	10.4054		glyceraldehyde 3-phosphate dehydrogenase, putative
		Afu5g06070	11.9053	65.8955	108.161		5.53497	9.08511	mdr1	ABC multidrug transporter Mdr1
		Afu6g03790	49.7471	47.9563	265.778		0.964001	5.34259		conserved hypothetical protein
		Afu6g12180	34.7124	47.4796	371.107		1.3678	10.6909	dprB	fungal dehydrin-like protein
		Afu7g00950	10.3027	60.4577	77.6994		5.86817	7.54169		MFS monosaccharide transporter, putative
		Afu8g01860	30.6136	162.962	218.797		5.32321	7.14707		hypothetical protein
	DOWN in ΔsrbA
		Afu1g03150	25.4985	1.12122	2.54206		0.043972	0.0996943	erg24A	c-14 sterol reductase
		Afu1g16190	244.194	94.6611	56.5908		0.387648	0.231746	aspf9	extracellular cell wall glucanase Crf1/allergen Asp F9
		Afu1g17170	21.4295	8.79198	2.41617		0.410274	0.11275		TfdA family taurine dioxygenase, putative
		Afu2g00320	116.794	0.416287	0.838947		0.00356428	0.00718313	erg3B	sterol delta 5,6-desaturase, putative
		Afu2g00330	10.5276	1.52699	0.615472		0.145046	0.0584627		beta-alanine synthase, putative
		Afu2g00440	21.2448	16.3988	3.88809		0.7719	0.183014		conserved hypothetical protein
		Afu2g00860	39.8954	11.904	5.99758		0.298381	0.150333		hypothetical protein
		Afu2g01260	46.3151	31.9628	0		0.690116	0	srbA	HLH transcription factor, putative
		Afu2g09370	12.7557	9.99089	1.67789		0.783251	0.131541		choline dehydrogenase family protein
		Afu2g14525	11.6006	5.50679	1.10979		0.474698	0.0956663		conserved hypothetical protein
		Afu2g17660	11.7422	1.53285	0.772291		0.130542	0.0657706		C4-dicarboxylate transporter/malic acid transport protein, putative
		Afu3g00810	39.7062	1.23781	0		0.0311742	0	hyd1	cholestenol delta-isomerase, putative
		Afu3g00820	14.4881	0.336232	1.01642		0.0232074	0.0701553		conserved hypothetical protein
		Afu3g01810	18.3665	11.2134	2.97348		0.610534	0.161897		F-box domain protein
		Afu3g03570	51.1883	22.0578	11.2441		0.430915	0.219661		67 kDa myosin-cross-reactive antigen family protein
		Afu3g03720	30.8049	10.3506	7.04716		0.336003	0.228767		conserved hypothetical protein
		Afu3g09650	41.2319	13.2937	8.73614		0.322412	0.211878		conserved hypothetical protein
		Afu3g09660	24.0781	7.858	3.16726		0.326355	0.131541		hypothetical protein
		Afu3g12190	472.61	122.054	114.909		0.258256	0.243137		RING finger domain protein, putative
		Afu3g14880	37.7485	23.1225	6.87527		0.612542	0.182134		oxidoreductase, 2OG-Fe(II) oxygenase family, putative
		Afu3g15050	29.8369	14.3104	6.97738		0.47962	0.233851		flavin-binding monooxygenase, putative
		Afu4g04820	756.707	214.754	176.06		0.2838	0.232666	erg25B	C-4 methyl sterol oxidase Erg25, putative
		Afu4g06890	261.38	14.9089	40.1524		0.0570391	0.153617	cyp51A	14-alpha sterol demethylase Cyp51A
		Afu5g01248	24.4826	0.752002	0.757759		0.0307157	0.0309509		conserved hypothetical protein
		Afu5g06240	2910.31	1404.7	521.209		0.482664	0.17909	alcC	alcohol dehydrogenase, putative
		Afu5g09970	95.1001	46.7778	22.523		0.491879	0.236835		67 kDa myosin-cross-reactive antigen family protein
		Afu5g13740	256.884	87.8063	43.1277		0.341813	0.167888	ptcD	protein phosphatase, putative
		Afu5g13750	377.342	94.6442	78.4893		0.250818	0.208006		calcium binding protein Caleosin, putative
		Afu5g14740	91.5502	9.29532	6.69034		0.101533	0.0730784	fleA	fucose-specific lectin FleA
		Afu5g14810	20.9719	6.96873	2.2571		0.332288	0.107625		conserved hypothetical protein
		Afu5g14845	12.0541	11.1898	2.81886		0.928297	0.233851		RING-finger domain protein, putative
		Afu6g00660	10.7811	90.0726	0		8.35468	0		conserved hypothetical protein
		Afu6g00680	12.0013	267.211	0		22.2652	0		conserved hypothetical protein
		Afu6g00690	43.1845	1122.9	0		26.0024	0		conserved hypothetical protein
		Afu6g10350	11.1612	6.99362	2.34905		0.626601	0.210466		hypothetical protein
		Afu6g13390	79.1667	20.3303	14.4767		0.256804	0.182864		FAD dependent oxidoreductase, putative
		Afu7g01490	149.664	23.4329	27.7505		0.156569	0.185418	ptr2	MFS peptide transporter Ptr2, putative
		Afu7g04920	138.311	20.1124	16.5815		0.145414	0.119886		hypothetical protein
		Afu7g04930	26.7175	0.724728	2.19083		0.0271256	0.0819997	pr1	alkaline serine protease (PR1)/allergen F18-like
		Afu7g05030	31.3464	8.92803	7.49698		0.284819	0.239166		pectin lyase B
		Afu7g06120	16.2018	10.152	3.12576		0.626601	0.192927		transmembrane transporter, putative
		Afu7g06981	12.9614	1.504	2.52586		0.116037	0.194876		conserved hypothetical protein
		Afu7g08350	46.7108	58.2539	11.4536		1.24712	0.245203		alpha-1,3-glucanase, putative
		Afu8g00810	13.6205	4.74144	2.38887		0.348112	0.175388		hypothetical protein
		Afu8g00830	135.68	13.2127	23.8731		0.0973817	0.175952		conserved hypothetical protein
		Afu8g01330	10.2153	0.59268	1.79165		0.0580186	0.175388		hypothetical protein
		Afu8g02440	1345.09	84.4774	40.4688		0.0628042	0.0300863	erg25A	C-4 methyl sterol oxidase, putative
		Afu8g05600	5598.14	2431.12	1266.81		0.434272	0.226291		conserved hypothetical protein
		Afu8g05985	3325.79	1156.7	563.773		0.347797	0.169515		conserved hypothetical protein
		Afu8g06000	18.1548	4.29276	4.32562		0.236453	0.238263		FMN dependent dehydrogenase, putative
		Afu8g06010	36.7503	6.3966	8.80895		0.174056	0.239697		C6 transcription factor, putative
	*1 The genes that were also regulated in a similar fashion in DatrR were indicated in bold.
