# Supplementary material for: A Novel Zn2-Cys6 Transcription Factor AtrR Plays a Key Role in an Azole Resistance Mechanism of Aspergillus fumigatus by Co-regulating cyp51A and cdr1B Expressions
Source: PLoS Pathog. 2017 Jan 4;13(1):e1006096. doi: 10.1371/journal.ppat.1006096 (PMC5215518; doi:10.1371/journal.ppat.1006096)
Supplement: S3 Table — (XLSX) [file ppat.1006096.s008.xlsx]

## Sheet: Sheet1
	Table S3 Primers used in this study
	Primer name	Sequence (5' to 3')
	YESAoAtrRFw	TATTAAGCTTGGTACCGAGCTCGGATCCATTGTCGGTTCATTCACAGCA
	AoAtrRPtrARv	CGTTAAATTTTTGTTAAATCAGCTCATTTAGCGGAATATGACGCTGCGG
	PtrAAoAtrRFw	TTTTGCGGCATTTTGCCTTCCTGTTTTTGTGATGAGATGAAGAAATTGA
	AoAtrRYESRv	CGCCAGTGTGATGGATATCTGCAGAATTCGTTCTCAGGCGTGGCGTGGT
	YESAnAtrRFw	TATTAAGCTTGGTACCGAGCTCGGATCCATCTTGAATTGATACTCTCAC
	AnAtrRPtrARv	CGTTAAATTTTTGTTAAATCAGCTCATTTATTATCCAGAGGCACAGTGC
	PtrAAnAtrRFw	TTTTGCGGCATTTTGCCTTCCTGTTTTTGTATTTACGATGAAACGAACA
	AnAtrRYESRv	CGCCAGTGTGATGGATATCTGCAGAATTCGTTTTCAGTAGGTGGTACTC
	AtrR-5.UP	GTAACCGCTATCTGCAAACCGAAC
	AtrR-5.LP(hph)	GGCATTCATTGTTGACCTCCACTAGCTCCAGCCAAGCCCAAAAATAATCGGTTTTCGAGGCCCTCGAT
	AtrR-3.UP(hph)	GTGGAAACCGACGCCCCAGCACTCGTCCGAGGGCAAAGGAATAGAATAACGAATCGGACACCAGCGTG
	AtrR-3.LP	CCTCCTTGCTAAGAGAGGATTCGG
	Hyg.UP	TTTTTGGGCTTGGCTGGAGCTAGTGG
	Hyg.LP	TGGTTCCCGGTCGGCATCTACTCTATTC
	AtrR-5.UPHind	GGaagcttAACCGCTATCTGCAAACCGAAC
	srbA-U-F(pUC119E)	GTAAAACGACGGCCAGTGTTCCAATGGTGTCAGATACAGATAC
	srbA-U-R(ptrA)	GCCCGTCTGTCAGATCCCCATCAGATGTACTGAGAATAGTCTTG
	srbA-D-F(ptrA)	CGGCTCATCGTCACCCCATGATAGTGATGATGACGCTACTGCCAGAAGC
	srbA-D-R(pUC119B)	CAGGTCGACTCTAGAGATCCGAATGCCACGTCAGGGAAGAGC
	PthiA-F(pBC-ph-s)	GCAGCCCGGGGGATCCAATATGACGCCGATCTCGGTTACTTGAG
	PthiA-R(cyp51A)	GCCATAGCATCGGCACCATTTCGAGTCTGTAACTGGTTAGCTATTCC
	cyp51A+T-R(pBC-ph-x)	CCGCGGTGGCGGCCGCTGTTTAGACAGGATCTGAAGTTTTC
	cdr1B-U-F(pUC119B)	CAGGTCGACTCTAGAGTTGCTGTCATGTTGTATACGGTG
	cdr1B-U-R(ptrA)	GCCCGTCTGTCAGATCCCCGATTGAGTGAGACACTCAGTCTCG
	cdr1B-D-F(ptrA)	CGGCTCATCGTCACCCCATGATAGCTCCTTCGTGGATATTTAATTTCGC
	cdr1B-D-R(pUC119E)	GTAAAACGACGGCCAGTGACTGGATGGACCAGATCCTTCGCCTC
	cyp51A-U-F(pBC-ph-s)	GCAGCCCGGGGGATCCACATTTCATCGGAGTTTTTGTGGC
	cyp51A-U-R(ptrA)	GCCCGTCTGTCAGATCCCCGAGGATTAGAGTTGCAGTGATGAGGG
	cyp51A-D-F(ptrA)	CATCGTCACCCCATGATAGTCTTCAAAAGTCAGCAATTGATCTGTCC
	cyp51A-D-R(pBC-ph-x)	CCGCGGTGGCGGCCGCTGGGCTATGGAAGTATTGTACTTGCAAGACC
	cyp51A-ChIP-F1	GAGAAGGAAAGAAGCACTCTG
	cyp51A-ChIP-R1	AGGAGGAAAATGGATAAGAGG
	cyp51A-ChIP-F2	TATTTGCTGCGGTACAAAATTG
	cyp51A-ChIP-R2	CAGAGTGCTTCTTTCCTTCTC
	cyp51A-ChIP-F3	TATACGTCGATCTGTGTGACAC
	cyp51A-ChIP-R3	AATTTTGTACCGCAGCAAATAG
	cdr1B-ChIP-F1	AACTTGTCCCTGACCCTTG
	cdr1B-ChIP-R1	GAACAGACCACCAGAGACG
	cdr1B-ChIP-F2	CATCTCACCAGGGCTCAG
	cdr1B-ChIP-R2	AGGGTCAGGGACAAGTTTG
	cdr1B-ChIP-F3	GGACCTTCTTGAGTTGCTG
	cdr1B-ChIP-R3	GAGCCCTGGTGAGATGAG
	act1-ChIP-F	GCAAAGAAAGTGGACTTTTAAGC
	act1-ChIP-R	TGAGTACGTAAGTTGGGAGAAG
	RT-cyp51A-F	GGTGCCGATGCTATGGCTTACGGC
	RT-cyp51A-R	GGTTCTGTTCGGTTCCAAAGCCG
	RT-cyp51B-F	GGGTCTCATCGCGTTCATTCTCGACG
	RT-cyp51B-R	GATACAGCGAGGATGGATAGTAGTCC
	RT-atrR-F	GAGTCTTTACTGCGTCTTTCTGG
	RT-atrR-R	GAGCCGCTTGCATGATACCGG
	RT-srbA-F	GTCCACCCCCGGCATTGGTGGG
	RT-srbA-R	GGCAACGTCCGTACTTGATTGG
	RT-erg3-F	GGATATTGTTCTTGAGATCTGGG
	RT-erg3-R	CTGGTAATGAGACCGTCGAGGAG
	RT-erg24A-F	GGCACCAAGAAAGGATTTCGAAG
	RT-erg24A-R	GAATACAAACGCGCCGAGAGGG
	RT-erg25A-F	GGACTCGCTCAATTCGTCCTATCCGC
	RT-erg25A-R	GAGAGATGAGGTTGCTGCTGAGC
	RT-cdr1B-F	GTCTCTTCTAGGGACGATAAATCC
	RT-cdr1B-R	CGACCCTGGCGATTTCTCCTTCC
	RT-actin-F	CTGTGCACATTGTCGCCAGGG
	RT-actin-R	GTCCAGATTAAGCTGTCGCGC
